# Supplementary material for: Association between the neutrophil-to-lymphocyte ratio and in-hospital mortality in patients with chronic kidney disease and coronary artery disease in the intensive care unit
Source: Eur J Med Res. 2024 Apr 30;29:260. doi: 10.1186/s40001-024-01850-3 (PMC11059689; doi:10.1186/s40001-024-01850-3)
Supplement: Supplementary file 1 — Additional file 1: Materials S1. R code for feature selection. [file 40001_2024_1850_MOESM1_ESM.txt]

install.packages("Boruta")
library("Boruta")
set.seed(1) 
Boruta.Ozone <- Boruta(hm ~ ., data = blood, doTrace = 2, ntree = 500)
Boruta.Ozone
plot(Boruta.Ozone)
Boruta::plotImpHistory(Boruta.Ozone)
plot(Boruta.Ozone, xlab = "", xaxt = "n")
lz<-lapply(1:ncol(Boruta.Ozone$ImpHistory),function(i) Boruta.Ozone$ImpHistory[is.finite(Boruta.Ozone$ImpHistory[,i]),i])
names(lz) <- colnames(Boruta.Ozone$ImpHistory)
Labels <- sort(sapply(lz,median))
axis(side = 1,las=2,labels = names(Labels),
at = 1:ncol(Boruta.Ozone$ImpHistory), line=NA,font=2,cex.axis = 0.45)
table(Boruta.Ozone$finalDecision)
write.csv(Boruta.Ozone$finalDecision, file = "C:/Users/1/Desktop/test1/bloodBORUTA.csv")

rf <- randomForest(event~.,data=data,importance=TRUE ,proximity=TRUE)
# 构建解释器
rf_exp <- DALEX::explain(rf,
                         data = train,
                         y=train$event==1,
                         label = "randomForest")
install.packages("ingredients")
library(ingredients)
imp_rf <- feature_importance(rf_exp)
imp_rf
plot(imp_rf)
